# Supplementary material for: rs41291957 controls miR‐143 and miR‐145 expression and impacts coronary artery disease risk
Source: EMBO Mol Med. 2021 Sep 22;13(10):e14060. doi: 10.15252/emmm.202114060 (PMC8495461; doi:10.15252/emmm.202114060)
Supplement: Supplementary file 7 — Dataset EV1 [file EMMM-13-e14060-s010.xlsx]

## Sheet: SNPs
Variant ID	vf	Location	Chr: bp	Alleles	gmaf_allele	gmaf_freq	Global MAF	Class	Source	Evidence	Clin. Sig.	ClinVar ID	Consequence	phen_filter	Phenotype
rs1434616174	544174005	5:149428586	5:149428586-149428591	TTTTTT/TTTTT/TTTTTTT			-	indel	dbSNP	Frequency~TOPMed~gnomAD		-	non coding transcript exon variant		-
rs990449627	135934329	5:149428590	5:149428590	T/A			-	SNP	dbSNP	Frequency~gnomAD		-	non coding transcript exon variant		-
rs916353915	46980348	5:149428591	5:149428591	T/C			-	SNP	dbSNP	Frequency~TOPMed		-	non coding transcript exon variant		-
rs186237323	30839939	5:149428598	5:149428598	T/A	A	0.0002	< 0.001	SNP	dbSNP	Frequency~1000Genomes		-	non coding transcript exon variant		-
rs562662927	15358142	5:149428601	5:149428601	A/G	G	0.0002	< 0.001	SNP	dbSNP	Frequency~1000Genomes~TOPMed~gnomAD		-	non coding transcript exon variant		-
rs1235688255	362942898	5:149428618	5:149428618	T/C			-	SNP	dbSNP	Frequency~TOPMed		-	non coding transcript exon variant		-
rs189468141	32259421	5:149428625	5:149428625	T/C			-	SNP	dbSNP	Frequency~1000Genomes~TOPMed~gnomAD		-	non coding transcript exon variant		-
rs925195776	50232190	5:149428627	5:149428627	G/C			-	SNP	dbSNP	Frequency~TOPMed		-	non coding transcript exon variant		-
rs1332732932	451601845	5:149428628	5:149428628	T/G			-	SNP	dbSNP	Frequency~TOPMed~gnomAD		-	non coding transcript exon variant		-
rs1230491275	342998931	5:149428628	5:149428628-149428630	TTT/TT			-	indel	dbSNP	Frequency~TOPMed		-	non coding transcript exon variant		-
rs1278512145	397777547	5:149428634	5:149428634	C/G			-	SNP	dbSNP	Frequency~TOPMed		-	non coding transcript exon variant		-
rs1401616814	519163767	5:149428635	5:149428635-149428636	AA/A			-	indel	dbSNP	Frequency~TOPMed		-	non coding transcript exon variant		-
rs937983868	64768679	5:149428637	5:149428637	C/A			-	SNP	dbSNP	Frequency~TOPMed~gnomAD		-	non coding transcript exon variant		-
rs1297447689	413142558	5:149428646	5:149428646	T/C			-	SNP	dbSNP	Frequency~TOPMed		-	non coding transcript exon variant		-
rs1055359516	249300970	5:149428648	5:149428648	T/G			-	SNP	dbSNP	Frequency~TOPMed		-	non coding transcript exon variant		-
rs180698375	28547928	5:149428650	5:149428650	T/C	C	0.0002	< 0.001	SNP	dbSNP	Frequency~1000Genomes		-	non coding transcript exon variant		-
rs917787592	47514527	5:149428656	5:149428656	A/G			-	SNP	dbSNP	Frequency~TOPMed		-	non coding transcript exon variant		-
rs751384208	15537419	5:149428659	5:149428659	T/C/G			-	SNP	dbSNP	Frequency~gnomAD		-	non coding transcript exon variant		-
rs1275878808	396086758	5:149428663	5:149428663	A/C			-	SNP	dbSNP	Frequency~gnomAD		-	non coding transcript exon variant		-
rs949122792	79202494	5:149428665	5:149428665	T/C			-	SNP	dbSNP	Frequency~TOPMed~gnomAD		-	non coding transcript exon variant		-
rs757374079	17854238	5:149428670	5:149428670	C/G			-	SNP	dbSNP	Frequency~TOPMed~gnomAD		-	non coding transcript exon variant		-
rs896796910	33244344	5:149428680	5:149428680	G/A			-	SNP	dbSNP	Frequency~TOPMed~gnomAD		-	intron variant		-
rs1561729826	594405094	5:149428681	5:149428681-149428687	TCCTCCT/TCCT			-	indel	dbSNP			-	intron variant		-
rs1050971555	255363040	5:149428695	5:149428695	T/A			-	SNP	dbSNP	Frequency~TOPMed		-	intron variant		-
rs112274740	1000381	5:149428700	5:149428700	T/G			-	SNP	dbSNP			-	intron variant		-
rs781510203	26932202	5:149428707	5:149428707	G/C			-	SNP	dbSNP	Frequency~TOPMed~gnomAD		-	intron variant		-
rs891009809	31046879	5:149428709	5:149428709	C/T			-	SNP	dbSNP			-	intron variant		-
rs1561729839	594405151	5:149428715	5:149428715	A/G			-	SNP	dbSNP			-	intron variant		-
rs995140890	152892292	5:149428727	5:149428727-149428733	AAAGAAA/AAA			-	indel	dbSNP	Frequency~TOPMed~gnomAD		-	intron variant		-
rs1049274802	254683355	5:149428732	5:149428732	A/C			-	SNP	dbSNP	Frequency~TOPMed		-	intron variant		-
rs1211394391	321923799	5:149428733	5:149428733-149428739	AAGAAGA/AAGA			-	indel	dbSNP	Frequency~TOPMed		-	intron variant		-
rs1444606728	549111519	5:149428737	5:149428737	A/G			-	SNP	dbSNP	Frequency~TOPMed		-	intron variant		-
rs888023134	29994520	5:149428740	5:149428740	G/T			-	SNP	dbSNP	Frequency~TOPMed~gnomAD		-	intron variant		-
rs1007842653	174722507	5:149428742	5:149428742	A/G			-	SNP	dbSNP	Frequency~TOPMed~gnomAD		-	intron variant		-
rs548456969	20997415	5:149428753	5:149428753	G/A/C	A	0.0002	< 0.001	SNP	dbSNP	Frequency~1000Genomes~TOPMed		-	intron variant		-
rs185039103	30312667	5:149428754	5:149428754	G/A	A	0.000399	< 0.001	SNP	dbSNP	Frequency~1000Genomes~gnomAD		-	intron variant		-
rs1016841741	178337977	5:149428754	5:149428754-149428762	GTTTGGTCC/-			-	deletion	dbSNP	Frequency~TOPMed~gnomAD		-	intron variant		-
rs1038986749	250223404	5:149428758	5:149428758	G/C/T			-	SNP	dbSNP	Frequency~TOPMed~gnomAD		-	intron variant		-
rs1277293986	396941730	5:149428775	5:149428775	T/C			-	SNP	dbSNP	Frequency~TOPMed		-	intron variant		-
rs1196964768	299646207	5:149428787	5:149428787	G/C			-	SNP	dbSNP	Frequency~gnomAD		-	intron variant		-
rs527245014	4789390	5:149428790	5:149428790	A/G	G	0.0002	< 0.001	SNP	dbSNP	Frequency~1000Genomes		-	intron variant		-
rs1428189138	534594774	5:149428816	5:149428816	A/G			-	SNP	dbSNP	Frequency~TOPMed~gnomAD		-	intron variant		-
rs1342179442	466321073	5:149428819	5:149428819	G/A			-	SNP	dbSNP	Frequency~TOPMed		-	intron variant		-
rs1332189247	451354594	5:149428820	5:149428820	C/A			-	SNP	dbSNP	Frequency~TOPMed		-	intron variant		-
rs1477929766	573716140	5:149428825	5:149428825	C/T			-	SNP	dbSNP	Frequency~TOPMed~gnomAD		-	intron variant		-
rs997575837	154258828	5:149428826	5:149428826	G/A			-	SNP	dbSNP	Frequency~TOPMed~gnomAD		-	intron variant		-
rs41291957	54681682	5:149428827	5:149428827	G/A	A	0.1214	0.121	SNP	dbSNP	Frequency~1000Genomes~Cited~TOPMed~gnomAD		-	intron variant		-
rs1464292044	564179825	5:149428831	5:149428831	G/T			-	SNP	dbSNP	Frequency~TOPMed		-	intron variant		-
rs115606965	2090081	5:149428837	5:149428837	G/A/C	A	0.005791	0.006	SNP	dbSNP	Frequency~1000Genomes~TOPMed~gnomAD		-	intron variant		-
rs1324797893	448168106	5:149428842	5:149428842	G/C			-	SNP	dbSNP	Frequency~gnomAD		-	intron variant		-
rs1474012903	571800775	5:149428843	5:149428843	T/C			-	SNP	dbSNP	Frequency~TOPMed		-	intron variant		-
rs1352057844	477322496	5:149428844	5:149428844	G/A			-	SNP	dbSNP	Frequency~gnomAD		-	intron variant		-
rs1236229893	363162358	5:149428847	5:149428847	G/A			-	SNP	dbSNP	Frequency~TOPMed		-	intron variant		-
rs1403524935	519972815	5:149428854	5:149428854	T/C			-	SNP	dbSNP	Frequency~gnomAD		-	intron variant		-
rs756309812	17436011	5:149428856	5:149428856	C/G/T			-	SNP	dbSNP	Frequency~TOPMed~gnomAD		-	intron variant		-
rs537529625	16553194	5:149428857	5:149428857	C/G	G	0.000399	< 0.001	SNP	dbSNP	Frequency~1000Genomes~TOPMed~gnomAD		-	intron variant		-
rs999653534	155668968	5:149428859	5:149428859	T/A			-	SNP	dbSNP	Frequency~TOPMed~gnomAD		-	intron variant		-
rs1035277319	204660332	5:149428860	5:149428860	C/A			-	SNP	dbSNP	Frequency~TOPMed~gnomAD		-	intron variant		-
rs142037609	3848831	5:149428864	5:149428864	C/T	T	0.000998	< 0.001	SNP	dbSNP	Frequency~1000Genomes~TOPMed~gnomAD		-	intron variant		-
rs1033081876	203692933	5:149428865	5:149428865	A/C			-	SNP	dbSNP			-	intron variant		-
rs568314295	10086335	5:149428866	5:149428866	C/G/T	T	0.000399	< 0.001	SNP	dbSNP	Frequency~1000Genomes~TOPMed		-	intron variant		-
rs369969688	1666767	5:149428867	5:149428867	C/T			-	SNP	dbSNP			-	intron variant		-
rs1369382070	496050038	5:149428874	5:149428874-149428875	CC/CCC			-	indel	dbSNP	Frequency~gnomAD		-	splice region variant		-
rs1459734841	562274004	5:149428876	5:149428876	T/C			-	SNP	dbSNP	Frequency~gnomAD		-	splice region variant		-
rs1327514557	449277656	5:149428878	5:149428878	G/A			-	SNP	dbSNP	Frequency~gnomAD		-	splice region variant		-
rs772955877	23937901	5:149428879	5:149428879	C/G/T			-	SNP	dbSNP	Frequency~ExAC~gnomAD		-	splice region variant		-
rs956221672	81867346	5:149428881	5:149428881	A/G			-	SNP	dbSNP			-	splice acceptor variant		-
rs1358205507	480065027	5:149428884	5:149428884	T/C			-	SNP	dbSNP	Frequency~TOPMed		-	splice region variant		-
rs763430227	20328672	5:149428889	5:149428889	G/A			-	SNP	dbSNP	Frequency~ExAC~gnomAD		-	non coding transcript exon variant		-
rs1331422082	451018041	5:149428891	5:149428891	C/A			-	SNP	dbSNP	Frequency~gnomAD		-	non coding transcript exon variant		-
rs771362812	23361312	5:149428893	5:149428893	C/T			-	SNP	dbSNP	Frequency~ExAC~TOPMed~gnomAD		-	non coding transcript exon variant		-
rs775002633	24632048	5:149428894	5:149428894	G/A			-	SNP	dbSNP	Frequency~ExAC~gnomAD		-	non coding transcript exon variant		-
rs1306147621	428658145	5:149428895	5:149428895	C/T			-	SNP	dbSNP	Frequency~gnomAD		-	non coding transcript exon variant		-
rs1322126539	446954236	5:149428899	5:149428899	A/C			-	SNP	dbSNP	Frequency~gnomAD		-	non coding transcript exon variant		-
rs759954115	18917922	5:149428901	5:149428901	G/T			-	SNP	dbSNP	Frequency~ExAC~gnomAD		-	non coding transcript exon variant		-
rs13158382	53361944	5:149428911	5:149428911	C/T	T	0.02216	0.022	SNP	dbSNP	Frequency~1000Genomes~Cited~ESP~ExAC~TOPMed~gnomAD		-	non coding transcript exon variant		-
rs554407490	10866771	5:149428912	5:149428912	G/A/C/T	A	0.0002	< 0.001	SNP	dbSNP	Frequency~1000Genomes~ExAC~TOPMed~gnomAD		-	non coding transcript exon variant		-
rs760769814	19252870	5:149428913	5:149428913	G/A/T			-	SNP	dbSNP	Frequency~ExAC~gnomAD		-	non coding transcript exon variant		-
rs1240083087	365189026	5:149428915	5:149428915	G/A			-	SNP	dbSNP	Frequency~TOPMed~gnomAD		-	non coding transcript exon variant		-
rs754002143	16507648	5:149428919	5:149428919	C/T			-	SNP	dbSNP	Frequency~ExAC~TOPMed~gnomAD		-	non coding transcript exon variant		-
rs758197380	18182697	5:149428920	5:149428920	G/A			-	SNP	dbSNP	Frequency~ExAC~gnomAD		-	non coding transcript exon variant		-
rs766162731	21462951	5:149428921	5:149428921	C/T			-	SNP	dbSNP	Frequency~ExAC~TOPMed~gnomAD		-	non coding transcript exon variant		-
rs566259184	9275815	5:149428924	5:149428924	C/T	T	0.0002	< 0.001	SNP	dbSNP	Frequency~1000Genomes~ExAC~TOPMed~gnomAD		-	non coding transcript exon variant		-
rs749876281	14940664	5:149428925	5:149428925	G/A			-	SNP	dbSNP	Frequency~ExAC~TOPMed~gnomAD		-	non coding transcript exon variant		-
rs1460572595	562612052	5:149428928	5:149428928	C/T			-	SNP	dbSNP	Frequency~gnomAD		-	non coding transcript exon variant		-
rs756669519	17576982	5:149428928	5:149428928-149428929	CT/-			-	deletion	dbSNP	Frequency~ExAC~gnomAD		-	non coding transcript exon variant		-
rs780791305	26665488	5:149428929	5:149428929	T/C/G			-	SNP	dbSNP	Frequency~ExAC~gnomAD		-	non coding transcript exon variant		-
rs1355803834	478735132	5:149428934	5:149428934	C/T			-	SNP	dbSNP	Frequency~gnomAD		-	non coding transcript exon variant		-
rs1459980605	562373176	5:149428936	5:149428936	C/T			-	SNP	dbSNP	Frequency~TOPMed~gnomAD		-	non coding transcript exon variant		-
rs1036705148	205387503	5:149428942	5:149428942	G/C			-	SNP	dbSNP	Frequency~TOPMed		-	non coding transcript exon variant		-
rs1163141538	253583412	5:149428943	5:149428943	A/G			-	SNP	dbSNP	Frequency~TOPMed		-	non coding transcript exon variant		-
rs1440810125	547327472	5:149428950	5:149428950	G/A			-	SNP	dbSNP	Frequency~TOPMed		-	mature miRNA variant		-
rs1240622815	365538649	5:149428959	5:149428959	C/T			-	SNP	dbSNP	Frequency~TOPMed		-	mature miRNA variant		-
rs747639742	14067069	5:149428962	5:149428962	T/C			-	SNP	dbSNP	Frequency~ExAC~gnomAD		-	mature miRNA variant		-
rs1379718357	501027522	5:149428964	5:149428964	G/A			-	SNP	dbSNP	Frequency~gnomAD		-	mature miRNA variant		-
rs755597740	17151630	5:149428966	5:149428966	C/T			-	SNP	dbSNP	Frequency~ExAC~gnomAD		-	non coding transcript exon variant		-
rs1291197356	411236216	5:149428967	5:149428967	A/T			-	SNP	dbSNP	Frequency~gnomAD		-	non coding transcript exon variant		-
rs777578061	25508935	5:149428968	5:149428968	G/C/T			-	SNP	dbSNP	Frequency~ExAC~TOPMed~gnomAD		-	non coding transcript exon variant		-
rs748882683	14567085	5:149428969	5:149428969	T/A/C			-	SNP	dbSNP	Frequency~ExAC~TOPMed~gnomAD		-	non coding transcript exon variant		-
rs769285726	22597504	5:149428972	5:149428972	G/A			-	SNP	dbSNP	Frequency~ExAC		-	non coding transcript exon variant		-
rs867385739	28280524	5:149428984	5:149428984	G/A			-	SNP	dbSNP			-	mature miRNA variant		-
rs1275333653	395853951	5:149428986	5:149428986	A/G			-	SNP	dbSNP	Frequency~gnomAD		-	mature miRNA variant		-
rs746434694	14414435	5:149428990	5:149428990	C/T			-	SNP	dbSNP	Frequency~ExAC~TOPMed~gnomAD		-	mature miRNA variant		-
rs1203821235	318489532	5:149428999	5:149428999	A/G			-	SNP	dbSNP	Frequency~TOPMed~gnomAD		-	non coding transcript exon variant		-
rs1453067200	559434513	5:149429001	5:149429001	G/A			-	SNP	dbSNP	Frequency~TOPMed		-	non coding transcript exon variant		-
rs879182633	28995397	5:149429006	5:149429006	G/C			-	SNP	dbSNP			-	non coding transcript exon variant		-
rs1257163135	695678586	5:149429008	5:149429008	G/T			-	SNP	dbSNP	Frequency~gnomAD		-	non coding transcript exon variant		-
rs1463105707	563645714	5:149429011	5:149429011	G/A			-	SNP	dbSNP	Frequency~gnomAD		-	non coding transcript exon variant		-
rs539793575	17469574	5:149429012	5:149429012	T/C	C	0.0002	< 0.001	SNP	dbSNP	Frequency~1000Genomes~ExAC~gnomAD		-	non coding transcript exon variant		-
rs776018107	24966876	5:149429016	5:149429016	T/A			-	SNP	dbSNP	Frequency~ExAC~gnomAD		-	non coding transcript exon variant		-
rs986569064	133990730	5:149429020	5:149429020	C/T			-	SNP	dbSNP	Frequency~TOPMed~gnomAD		-	non coding transcript exon variant		-
rs1202321108	317775889	5:149429023	5:149429023	C/G			-	SNP	dbSNP	Frequency~gnomAD		-	non coding transcript exon variant		-

## Sheet: Dataset Title - Legend
Dataset EV1
Title: SNP Selection
Legend: Complete information about the genetic varaitions located above the primary miR-143/145
