# Supplementary material for: rs41291957 controls miR‐143 and miR‐145 expression and impacts coronary artery disease risk
Source: EMBO Mol Med. 2021 Sep 22;13(10):e14060. doi: 10.15252/emmm.202114060 (PMC8495461; doi:10.15252/emmm.202114060)
Supplement: Supplementary file 8 — Source Data for Expanded View and Appendix [file EMMM-13-e14060-s004.zip]

Archive with 5 entries (4 files):
- EMM-2021-14060-V3-Appendix_Figure_S4C_Source_Data-sd.jpg
- __MACOSX/
- __MACOSX/._EMM-2021-14060-V3-Appendix_Figure_S4C_Source_Data-sd.jpg
- EMM-2021-14060-V3-Appendix_Figure_S4B_Source_Data-sd.jpg
- __MACOSX/._EMM-2021-14060-V3-Appendix_Figure_S4B_Source_Data-sd.jpg
